# Supplementary material for: Evaluating preschool linear growth velocities: an interim reference illustrated in Nepal
Source: Public Health Nutr. 2023 Nov 7;26(12):2704–16. doi: 10.1017/S1368980023002409 (PMC10755438; doi:10.1017/S1368980023002409)
Supplement: Manohar et al. supplementary material 3 — Manohar et al. supplementary material [file S1368980023002409sup003.zip]

Archive with 2 entries (2 files):
- SuppFig 2.tif
- __MACOSX/._SuppFig 2.tif
